# Supplementary material for: Disease Control, Activity and Quality of Life in Chronic Spontaneous Urticaria: A Cross-Sectional Study from Kazakhstan
Source: Diagnostics (Basel). 2026 Feb 26;16(5):672. doi: 10.3390/diagnostics16050672 (PMC12984916; doi:10.3390/diagnostics16050672)
Supplement: Supplementary file 1 [file diagnostics-16-00672-s001.zip › Table S1.xlsx]

## Sheet: allergy (2)
gender	age	disease_start_age	disease_years	phenotype	angioedema	night_symptoms	lesion_duration_hour	UAS7	UCT	DLQI2
female	46	45	1	other	yes	no	1	15	8	6
male	41	41	1	other	no	no	1	27	4	6
female	61	59	2	CSU	yes	yes	4	12	8	14
female	61	60	1	CSU	no	yes	1	28	4	21
male	32	29	3	other	no	no	1	9	8	4
female	34	32	2	other	yes	no	2	4	13	3
female	37	36	1	other	no	yes	3	4	4	22
female	45	43	2	other	yes	yes	48	28	8	11
female	38	34	4	other	no	yes	3	28	5	26
female	67	60	7	other	yes	yes	1	40	0	23
female	25	25	1	CSU	no	no	1	12	7	3
female	34	33	1	CSU	no	yes	4	0	10	0
female	40	39	1	CSU	yes	yes	5	29	6	14
female	63	53	10	CSU	yes	yes	1	0	7	4
female	42	40	2	CSU	no	no	1	7	5	5
female	67	50	17	CSU	no	no	1	14	7	5
male	18	18	1	CSU	no	no	1	17	8	2
female	36	26	10	CSU	no	no	1	3	14	2
female	49	48	1	CSU	yes	no	1	7	7	8
female	57	56	1	CSU	no	no	1	21	8	7
female	39	38	1	other	no	no	1	30	0	29
female	57	10	47	CSU	no	no	1	6	10	6
male	21	18	3	other	no	no	3	0	10	10
female	42	21	21	CSU	no	yes	72	0	16	0
female	28	27	1	other	no	no	1	6	11	5
female	56	13	43	CSU	no	no	1	3	13	2
female	36	20	16	other	yes	yes	4	23	6	23
female	50	34	16	other	yes	no	1	7	11	8
female	45	39	6	other	yes	no	2	26	6	18
male	43	44	1	CSU	no	no	1	0	10	1
female	28	27	1	other	no	no	4	26	7	7
female	52	51	1	other	yes	no	1	2	8	2
female	62	62	1	CSU	no	no	1	6	11	5
male	42	41	1	CSU	no	yes	1	40	5	21
female	33	32	1	CSU	yes	yes	24	8	12	4
female	28	16	12	other	yes	no	1	0	13	2
female	23	19	4	CSU	no	no	1	0	16	0
male	30	28	2	other	no	no	1	21	6	9
female	40	39	1	other	yes	no	2	21	11	19
female	66	64	2	other	yes	yes	3	0	16	0
female	37	34	3	other	no	yes	8	30	7	17
female	24	18	6	other	no	no	1	21	16	3
female	54	52	2	CSU	yes	no	1	0	16	5
female	59	30	29	CSU	no	no	1	0	16	0
female	67	64	3	CSU	no	no	1	0	16	0
male	22	20	2	CSU	no	no	1	0	16	0
female	61	59	2	other	no	no	1	0	16	0
female	62	59	4	other	yes	no	1	6	12	0
male	73	73	1	CSU	no	no	2	42	0	10
male	39	35	4	other	no	no	1	0	8	0
female	40	38	2	other	no	no	1	33	5	19
female	49	49	1	other	yes	no	1	0	14	0
male	22	17	5	CSU	no	no	2	8	9	11
female	60	58	2	other	no	no	1	9	6	13
female	68	68	1	CSU	no	no	1	8	12	11
female	53	47	6	CSU	no	no	1	1	12	3
female	53	51	2	CSU	yes	no	1	2	10	2
female	28	26	2	CSU	no	no	3	6	6	14
female	19	18	1	other	no	yes	2	14	5	7
female	22	20	2	other	no	no	3	0	16	0
female	48	45	3	CSU	no	no	3	22	8	28
male	59	57	2	CSU	no	no	1	4	14	0
male	36	33	3	CSU	no	no	1	0	14	0
female	42	41	1	other	yes	no	1	16	8	11
female	63	63	1	other	yes	yes	4	29	5	9
male	22	19	3	other	yes	no	1	28	5	15
female	39	38	1	other	yes	no	1	0	9	5
male	36	35	1	other	yes	no	2	6	8	3
male	23	18	5	other	no	no	1	9	12	10
female	25	23	2	CSU	yes	no	24	36	4	10
male	37	34	3	other	no	no	1	14	8	8
female	23	21	2	CSU	no	yes	1	26	5	7
male	43	20	23	other	no	no	12	21	6	20
female	33	32	1	other	no	no	6	9	12	5
male	38	36	2	other	yes	no	24	21	9	6
female	22	12	10	other	yes	no	24	21	10	11
female	29	26	3	other	no	yes	3	7	3	6
male	28	25	3	other	no	yes	5	21	4	18
female	33	28	5	other	no	no	1	14	8	15
female	44	39	5	other	no	no	6	10	15	7
female	60	60	0	CSU	no	yes	24	42	13	15
male	42	42	0	other	no	no	1	34	13	8
female	77	76	1	other	no	no	3	14	10	8
female	50	50	1	other	yes	yes	4	9	12	12
female	45	30	15	other	yes	no	1	16	12	7
female	62	63	0	other	no	no	12	6	15	1
female	63	61	2	other	no	no	6	7	13	2
female	46	45	1	other	yes	no	1	14	7	4
male	40	41	1	other	no	no	1	30	14	19
female	63	59	2	CSU	yes	yes	4	3	2	7
female	63	60	1	CSU	no	yes	1	19	10	0
male	40	29	4	other	no	no	1	8	6	15
female	37	30	7	other	yes	no	2	27	12	3
female	37	36	1	other	no	yes	3	32	15	11
female	46	43	2	other	yes	yes	48	0	9	8
female	39	34	4	other	no	yes	3	25	3	22
female	67	60	7	other	yes	yes	1	7	16	2
female	27	25	2	CSU	no	no	1	41	8	9
female	34	33	1	CSU	no	yes	4	9	13	27
female	40	39	1	CSU	yes	yes	5	2	4	6
female	63	53	10	CSU	yes	yes	1	15	11	1
female	42	40	2	CSU	no	no	1	36	7	13
female	67	50	17	CSU	no	no	1	10	14	5
male	19	18	1	CSU	no	no	1	21	5	0
female	34	26	8	CSU	no	no	1	4	12	29
female	49	48	1	CSU	yes	no	1	39	0	10
female	56	56	1	CSU	no	no	1	6	15	7
female	39	38	1	other	no	no	1	11	10	18
female	57	12	45	CSU	no	no	1	17	9	2
male	23	18	5	other	no	no	3	40	2	0
female	42	21	21	CSU	no	yes	72	23	13	24
female	28	27	1	other	no	no	1	5	6	3
female	59	17	42	CSU	no	no	1	29	16	12
female	21	20	1	other	yes	yes	4	1	8	6
female	50	34	16	other	yes	no	1	22	14	9
female	45	39	6	other	yes	no	2	31	1	30
male	44	44	1	CSU	no	no	1	12	7	8
female	28	27	1	other	no	no	4	38	12	14
female	52	51	1	other	yes	no	1	20	11	0
female	62	62	1	CSU	no	no	1	26	5	20
male	42	41	1	CSU	no	yes	1	18	15	7
female	33	32	1	CSU	yes	yes	24	37	3	1
female	22	16	6	other	yes	no	1	16	10	17
female	20	19	1	CSU	no	no	1	24	13	4
male	30	28	2	other	no	no	1	34	9	23
female	40	39	1	other	yes	no	2	13	4	10
female	66	64	2	other	yes	yes	3	33	12	5
female	37	34	3	other	no	yes	8	28	16	11
female	23	18	5	other	no	no	1	35	8	0
female	54	52	2	CSU	yes	no	1	42	14	9
female	59	32	27	CSU	no	no	1	7	2	28
female	67	64	3	CSU	no	no	1	19	11	2
male	25	20	5	CSU	no	no	1	10	6	13
female	61	59	2	other	no	no	1	41	7	6
female	62	59	4	other	yes	no	1	2	15	19
male	73	73	1	CSU	no	no	2	30	0	8
male	39	35	4	other	no	no	1	0	13	3
female	40	38	2	other	no	no	1	22	9	25
female	50	49	1	other	yes	no	1	9	12	7
male	20	17	3	CSU	no	no	2	39	5	15
female	60	58	2	other	no	no	1	11	14	0
female	68	68	1	CSU	no	no	1	25	8	22
female	52	47	5	CSU	no	no	1	36	16	4
female	53	51	2	CSU	yes	no	1	5	3	8
female	22	20	2	CSU	no	no	3	8	10	12
female	21	18	3	other	no	yes	2	14	7	1
female	20	20	2	other	no	no	3	40	13	26
female	48	45	3	CSU	no	no	3	6	6	9
male	59	57	2	CSU	no	no	1	23	15	3
male	36	30	6	CSU	no	no	1	1	1	18
female	42	41	1	other	yes	no	1	27	11	6
female	63	63	1	other	yes	yes	4	15	4	0
male	25	19	6	other	yes	no	1	38	12	14
female	39	39	1	other	yes	no	1	18	9	5
male	35	35	1	other	yes	no	2	32	14	2
male	23	18	5	other	no	no	1	12	2	11
female	25	23	2	CSU	yes	no	24	3	13	7
male	37	34	3	other	no	no	1	24	7	20
female	20	19	1	CSU	no	yes	1	20	16	0
male	43	23	20	other	no	no	12	37	8	10
female	33	32	1	other	no	no	6	13	15	13
male	38	36	2	other	yes	no	24	26	0	8
female	21	12	9	other	yes	no	24	35	10	29
female	31	26	5	other	no	yes	3	17	6	1
male	28	25	3	other	no	yes	5	21	12	6
female	33	28	5	other	no	no	1	34	15	17
female	44	39	5	other	no	no	6	16	14	9
female	60	60	0	CSU	no	yes	24	31	13	0
male	42	42	0	other	no	no	1	33	16	23
female	77	76	1	other	no	no	3	29	12	4
female	50	50	1	other	yes	yes	4	7	13	15
female	45	32	13	other	yes	no	1	40	14	2
female	62	63	0	other	no	no	12	14	15	30
female	63	61	2	other	no	no	6	4	15	7
female	46	45	1	other	yes	no	1	41	16	5
male	41	41	1	other	no	no	1	22	12	19
female	61	59	2	CSU	yes	yes	4	39	12	0
female	61	60	1	CSU	no	yes	1	30	12	12
male	32	29	4	other	no	no	1	18	15	8
female	33	27	5	other	yes	no	2	25	14	3
female	36	36	1	other	no	yes	3	8	14	28
female	45	43	2	other	yes	yes	48	37	16	10
female	38	34	4	other	no	yes	3	11	13	6
female	67	60	7	other	yes	yes	1	36	12	21
female	25	25	0	CSU	no	no	1	3	15	9
female	33	33	1	CSU	no	yes	4	28	15	0
female	40	39	1	CSU	yes	yes	5	42	13	14
female	63	53	10	CSU	yes	yes	1	16	14	1
female	42	40	2	CSU	no	no	1	12	14	25
female	67	50	17	CSU	no	no	1	34	16	7
male	20	18	2	CSU	no	no	1	20	16	2
female	30	26	4	CSU	no	no	1	38	13	11
female	49	48	1	CSU	yes	no	1	15	12	8
female	56	56	1	CSU	no	no	1	5	12	0
female	39	38	1	other	no	no	1	24	13	16
female	57	10	47	CSU	no	no	1	19	15	3
male	24	18	6	other	no	no	3	32	15	9
female	42	23	19	CSU	no	yes	72	21	14	22
female	28	27	1	other	no	no	1	6	14	5
female	59	13	43	CSU	no	no	1	35	16	0
female	32	20	12	other	yes	yes	4	9	13	13
female	50	34	16	other	yes	no	1	10	16	4
female	45	39	6	other	yes	no	2	23	12	6
male	44	44	1	CSU	no	no	1	1	12	18
female	28	27	1	other	no	no	4	13	15	7
female	52	51	1	other	yes	no	1	17	15	1
female	62	62	1	CSU	no	no	1	33	14	20
male	43	41	2	CSU	no	yes	1	27	14	0
female	32	32	1	CSU	yes	yes	24	2	16	10
female	27	16	9	other	yes	no	1	26	12	14
female	20	19	1	CSU	no	no	1	40	13	2
male	30	28	2	other	no	no	1	14	16	8
female	40	39	1	other	yes	no	2	22	13	29
female	66	64	2	other	yes	yes	3	39	12	9
female	37	34	3	other	no	yes	8	30	14	0
female	25	18	7	other	no	no	1	7	15	12
female	59	52	2	CSU	yes	no	1	28	14	3
female	54	30	29	CSU	no	no	1	11	12	15
female	67	64	3	CSU	no	no	1	15	13	6
male	22	20	2	CSU	no	no	1	36	16	1
female	61	59	2	other	no	no	1	3	15	19
female	62	59	4	other	yes	no	1	25	12	7
male	73	73	1	CSU	no	no	2	41	13	4
male	39	35	4	other	no	no	1	8	15	23
female	45	45	1	other	yes	no	1	5	16	0
male	41	41	1	other	no	no	1	34	14	8
female	61	59	2	CSU	yes	yes	4	19	14	11
female	60	60	1	CSU	no	yes	1	16	13	2
male	32	29	4	other	no	no	1	37	13	13
female	21	21	0	other	yes	no	2	9	16	9
female	36	36	1	other	no	yes	3	20	15	0
female	45	43	2	other	yes	yes	48	42	12	30
female	38	34	4	other	no	yes	3	21	15	5
female	67	60	7	other	yes	yes	1	0	12	10
female	25	25	1	CSU	no	no	1	10	14	16
female	33	33	1	CSU	no	yes	4	18	16	6
female	40	39	1	CSU	yes	yes	5	35	13	0
female	63	53	10	CSU	yes	yes	1	24	16	21
female	42	40	2	CSU	no	no	1	12	13	7
female	67	50	17	CSU	no	no	1	38	12	12
male	19	18	1	CSU	no	no	1	6	15	3
female	36	26	11	CSU	no	no	1	23	14	17
female	49	48	1	CSU	yes	no	1	29	12	9
female	56	56	1	CSU	no	no	1	2	14	0
female	39	38	1	other	no	no	1	40	15	14
female	57	10	47	CSU	no	no	1	15	16	4
male	21	18	3	other	no	no	3	8	13	8
female	42	24	18	CSU	no	yes	72	17	16	25
female	28	27	1	other	no	no	1	27	15	1
female	59	13	43	CSU	no	no	1	41	13	0
female	34	20	14	other	yes	yes	4	19	16	18
female	50	34	16	other	yes	no	1	14	13	6
female	45	39	6	other	yes	no	2	39	12	2
male	44	44	1	CSU	no	no	1	7	15	11
female	29	27	2	other	no	no	4	33	14	7
female	52	51	1	other	yes	no	1	22	14	0
female	62	62	1	CSU	no	no	1	3	15	22
male	42	41	1	CSU	no	yes	1	36	12	5
female	32	32	1	CSU	yes	yes	24	11	12	13
female	23	16	7	other	yes	no	1	32	16	9
female	23	19	4	CSU	no	no	1	13	12	0
male	30	28	2	other	no	no	1	25	13	15
female	40	39	1	other	yes	no	2	20	15	3
female	66	64	2	other	yes	yes	3	30	14	8
female	37	34	3	other	no	yes	8	9	15	20
female	24	18	6	other	no	no	1	4	16	4
female	54	52	2	CSU	yes	no	1	42	12	0
female	59	30	29	CSU	no	no	1	26	13	12
female	67	64	3	CSU	no	no	1	18	12	6
male	22	20	2	CSU	no	no	1	12	15	7
female	61	59	2	other	no	no	1	6	14	29
female	62	59	4	other	yes	no	1	24	14	1
male	73	73	1	CSU	no	no	2	34	16	0
male	39	35	4	other	no	no	1	1	16	16
female	45	45	1	other	yes	no	1	16	13	9
male	41	41	1	other	no	no	1	5	13	2
female	61	59	2	CSU	yes	yes	4	21	12	23
female	60	60	1	CSU	no	yes	1	37	14	5
male	32	29	4	other	no	no	1	10	15	10
female	40	40	0	other	yes	no	2	2	12	0
female	36	36	1	other	no	yes	3	35	14	14
female	45	43	2	other	yes	yes	48	28	16	8
female	38	34	4	other	no	yes	3	40	16	3
female	67	60	7	other	yes	yes	1	8	13	19
female	27	25	2	CSU	no	no	1	27	12	7
female	33	33	1	CSU	no	yes	4	15	13	0
female	40	39	1	CSU	yes	yes	5	29	15	30
female	63	53	10	CSU	yes	yes	1	23	15	6
female	42	40	2	CSU	no	no	1	7	14	11
female	67	50	17	CSU	no	no	1	19	16	2
male	19	18	1	CSU	no	no	1	38	13	9
female	39	26	13	CSU	no	no	1	30	12	24
female	49	48	1	CSU	yes	no	1	17	12	4
female	56	56	1	CSU	no	no	1	14	15	0
female	39	38	1	other	no	no	1	9	14	15
female	57	10	47	CSU	no	no	1	41	14	7
male	20	18	2	other	no	no	3	36	13	1
female	42	18	24	CSU	no	yes	72	12	12	20
female	28	27	1	other	no	no	1	25	15	6
female	59	13	43	CSU	no	no	1	33	14	0
female	36	20	16	other	yes	yes	4	4	15	7
female	50	34	16	other	yes	no	1	20	13	8
female	45	39	6	other	yes	no	2	39	16	3
male	44	44	1	CSU	no	no	1	5	16	2
female	28	27	1	other	no	no	4	26	12	5
female	52	51	1	other	yes	no	1	0	12	0
female	62	62	1	CSU	no	no	1	22	14	10
male	42	41	1	CSU	no	yes	1	31	15	9
female	32	32	1	CSU	yes	yes	24	13	14	2
female	26	16	8	other	yes	no	1	21	13	4
female	22	19	3	CSU	no	no	1	18	13	7
male	30	28	2	other	no	no	1	42	16	0
female	40	39	1	other	yes	no	2	6	15	10
female	66	64	2	other	yes	yes	3	16	12	4
female	37	34	3	other	no	yes	8	11	15	8
female	30	28	2	other	no	no	1	24	12	0
female	54	52	2	CSU	yes	no	1	32	14	0
female	59	30	29	CSU	no	no	1	34	13	1
female	67	64	3	CSU	no	no	1	10	16	9
male	22	20	2	CSU	no	no	1	8	16	6
female	61	59	2	other	no	no	1	7	14	9
female	62	59	4	other	yes	no	1	40	12	3
male	73	73	1	CSU	no	no	2	37	14	3
male	39	35	4	other	no	no	1	15	15	0
female	45	45	1	other	yes	no	1	23	13	6
male	41	41	1	other	no	no	1	2	13	7
female	61	59	2	CSU	yes	yes	4	28	15	2
female	60	60	1	CSU	no	yes	1	30	16	1
male	32	29	4	other	no	no	1	19	12	5
female	33	32	1	other	yes	no	2	9	12	0
female	39	36	3	other	no	yes	3	35	14	8
female	45	43	2	other	yes	yes	48	27	15	8
female	38	34	4	other	no	yes	3	3	13	4
female	67	60	7	other	yes	yes	1	41	13	5
female	26	25	1	CSU	no	no	1	14	16	0
female	33	33	1	CSU	no	yes	4	39	16	10
female	40	39	1	CSU	yes	yes	5	17	12	6
female	63	53	10	CSU	yes	yes	1	25	15	10
female	42	40	2	CSU	no	no	1	32	14	7
female	67	50	17	CSU	no	no	1	12	12	2
male	19	18	1	CSU	no	no	1	6	13	2
female	39	28	11	CSU	no	no	1	36	15	9
female	49	48	1	CSU	yes	no	1	30	13	0
female	56	56	1	CSU	no	no	1	4	14	0
female	39	38	1	other	no	no	1	13	14	3
female	57	10	47	CSU	no	no	1	28	13	8
male	24	18	6	other	no	no	3	31	15	7
female	42	20	22	CSU	no	yes	72	42	16	0
male	22	20	2	other	no	no	3	10	16	1
female	42	24	18	CSU	no	yes	48	5	12	0
